# Supplementary material for: Biological effects of carbon nanotubes generated in forest wildfire ecosystems rich in resinous trees on native plants
Source: PeerJ. 2017 Aug 15;5:e3658. doi: 10.7717/peerj.3658 (PMC5562139; doi:10.7717/peerj.3658)
Supplement: Data S1 [file peerj-05-3658-s002.zip]

Archive with 12 entries (9 files):
- rawdata/
- rawdata/Pinus oocarpa - imagenes material suplementario (1 dia)[4].pptx
- __MACOSX/
- __MACOSX/rawdata/
- __MACOSX/rawdata/._Pinus oocarpa - imagenes material suplementario (1 dia)[4].pptx
- rawdata/plantgrowth_data.xls
- __MACOSX/rawdata/._plantgrowth_data.xls
- rawdata/Raman NTC - JCG.opj
- __MACOSX/rawdata/._Raman NTC - JCG.opj
- rawdata/TGA samples.opj
- __MACOSX/rawdata/._TGA samples.opj
- __MACOSX/._rawdata
