# Supplementary material for: Biological effects of carbon nanotubes generated in forest wildfire ecosystems rich in resinous trees on native plants
Source: PeerJ. 2017 Aug 15;5:e3658. doi: 10.7717/peerj.3658 (PMC5562139; doi:10.7717/peerj.3658)
Supplement: Data S1 [file peerj-05-3658-s002.zip › rawdata/plantgrowth_data.xls]

## Sheet: Hoja1
Especie	Trat	Repl	Alt	DAB (mm)	C1	C2	Cob (cm2)	Hojas	Pfaereo	Psaereo	Pfraiz	Psraiz	Vol raíz
Le	0	1	12	2.1	11	5	43.197	2
Le	0	2	4	1.7	4	5	15.708	2	0.34	0.028	0.26	0.005	0.4
Le	0	3	6.5	2.1	7	3	16.4934	4	0.63	0.07	0.573	0.0225	0.8
Le	0	4	7.5	1.9	7	4	21.9912	3	0.53	0.059	0.025	0.0132	0.8
Le	0	5
Le	0	6
Le	0	7
Le	0	8
Le	0	9	9	2.1	8	6	37.6992	4	0.6	0.074	0.52	0.0181	0.6
Le	0	10
Le	0	11	11	2.2	9	5	35.343	5	0.74	0.104	1.8	0.02	1.8
Le	0	12	7	1.8	7	6	32.9868	4	0.57	0.058	0.81	0.0189	0.8
Le	0	13
Le	0	14	2.5	1.5	3	2.5	5.8905	1	0.18	0.016	0.16	0.0029	0.2
Le	0	15	9	2.1	8	4	25.1328	5	0.75	0.0183	1.08	0.0257	1.1
Le	10	1	6	2.4	8	5	31.416	5	0.77	0.0186	1.32	0.0276	1
Le	10	2	10	1.6	5	8	31.416	4	0.98	0.128	1.8	0.0282	1
Le	10	3	9	2.1	8	8	50.2656	6	0.5	0.061	0.58	0.0122	0.5
Le	10	4
Le	10	5
Le	10	6
Le	10	7
Le	10	8
Le	10	9	10	1.3	11	7	60.4758	5	0.54	0.06	0.61	0.0132	0.8
Le	10	10	7.5	1.7	6	4.5	21.2058	3	0.47	0.057	0.63	0.012	0.9
Le	10	11
Le	10	12	5.5	1.9	6	4	18.8496	3	0.5	0.048	0.4	0.0134	0.8
Le	10	13	7	2	8	3.5	21.9912	4	0.79	0.08	1.08	0.0247	1
Le	10	14	9	2.2	11	5	43.197	5	0.9	0.13	2.38	0.0496	1.8
Le	10	15	8	1.9	8	7	43.9824	4	0.53	0.054	0.44	0.0143	0.8
Le	20	1
Le	20	2	8	1.9	9	8	56.5488	5	0.99	0.105	0.9	0.0286	1.2
Le	20	3	8	1.8	10	5	39.27	4	0.72	0.073	1.01	0.0256	1
Le	20	4	8	1.7	9	4	28.2744	5	0.6	0.121	1.1	0.0335	1.2
Le	20	5
Le	20	6	8	2.2	8	6	37.6992	6	0.94	0.098	1.6	0.0381	1.6
Le	20	7	9	2.4	11	4.5	38.8773	6	1.7	0.196	2.9	0.0624	2.99
Le	20	8	9	2.3	9	5	35.343	4	0.81	0.083	1.12	0.0316	1
Le	20	9	9	2.2	7	6	32.9868	5	1.5	0.164	2.4	0.0512	2.2
Le	20	10	10	2.2	10	6.5	51.051	5	1	0.117	1.9	0.0362	1.6
Le	20	11
Le	20	12	7	1.8	8	4	25.1328	3	1.04	0.139	1.5	0.0364	1.2
Le	20	13							0.57	0.058	0.74	0.0151	1.1
Le	20	14	12.5	2.2	12	7	65.9736	5	0.9	0.104	0.93	0.026	1
Le	20	15	8	2.3	9	5	35.343	5	1	0.11	1.12	0.0272	0.8
Le	30	1	8	2.1	8	5	31.416	4	1.42	0.184	2.19	0.0491	2.2
Le	30	2	12	2.4	11.5	8	72.2568	6	1.1	0.129	1.92	0.0328	1.2
Le	30	3	12	2.5	10	6	47.124	5	1.26	0.152	1.9	0.0511	2
Le	30	4	11.5	2.1	10	7.5	58.905	4	0.92	0.092	0.72	0.0222	1
Le	30	5
Le	30	6	8	1.7	8.5	5	33.3795	4	0.6	0.067	0.54	0.0162	1
Le	30	7	6	2	5	4	15.708	4	0.45	0.051	0.34	0.0089	0.8
Le	30	8	11	2.8	10	7	54.978	4	1.6	0.177	2.57	0.058	3
Le	30	9
Le	30	10	12	1.9	10	6.5	51.051	5	1.4	0.184	2.64	0.0564	2.8
Le	30	11	10.5	2.3	11	5	43.197	5	1.2	0.118	1.7	0.0488	1.5
Le	30	12	7	2.1	10	5	39.27	5	0.82	0.084	1.2	0.0233	1.2
Le	30	13	11.5	2.3	10	9	70.686	4	0.92	0.122	1.7	0.0356	1.8
Le	30	14	6	1.2	3	2	4.7124	1	0.15	0.02	0.15	0.0477	0.15
Le	30	15	9	1.7	8	6	37.6992	5	0.69	0.07	0.82	0.0153	1.2
Le	40	1	10	2.1	13	8	81.6816	6	1.5	0.155	1.3	0.0335	1.2
Le	40	2	11	2.4	10	5.5	43.197	5	0.9	0.098	1.5	0.0336	1.2
Le	40	3	8	1.8	6	7	32.9868	6	1	0.181	1.5	0.0299	1.6
Le	40	4	6	2.2	8	5	31.416	4	1.5	0.105	2.9	0.0679	3
Le	40	5
Le	40	6
Le	40	7	6	1.7	7	3	16.4934	3	0.3	0.035	0.35	0.0065	0.2
Le	40	8	7.5	1.8	9	5	35.343	3	0.65	0.068	0.61	0.0172	0.8
Le	40	9	8	2.2	8.5	5	33.3795	4	1.1	0.123	1.7	0.0291	1.8
Le	40	10	12	2.5	12	6	56.5488	5	1.4	0.164	2.7	0.0624	2.7
Le	40	12
Le	40	14	6	2.1	8	4	25.1328	3	0.2	0.16	0.16	0.0035	0.1
Le	40	15	7	2.3	9	4	28.2744	5	1.02	1.9	1.9	0.0431	1.8
Le	50	1	7	1.9	8	4	25.1328	4	0.6	0.6	0.6	0.0167	0.8
Le	50	2
Le	50	3
Le	50	5	7.5	2.2	8	4	25.1328	5	0.52	0.058	1.05	0.0163	1.2
Le	50	6	5.5	2.2	3	3	7.0686	4	0.5	0.05	0.52	0.0132	1.6
Le	50	7	6.5	1.8	5	4	15.708	3	0.1	0.1	1.5	0.0354	1.6
Le	50	8	7	2.1	9	4	28.2744	5	0.5	0.047	0.46	0.0113	0.6
Le	50	9	6	1.7	7	4	21.9912	3	0.2	0.017	0.15	0.128	0.2
Le	50	10
Le	50	11	7	1.7	7	5.5	30.2379	4	0.6	0.059	0.4	0.098	0.2
Le	50	12	8	2.6	9	9	63.6174	5	0.23	0.019	0.17	0.0018	0.1
Le	50	14	6.5	2.5	8	6	37.6992	5	1.1	0.125	2	0.0518	2
Le	50	15	10	2.3	9	5	35.343	4	1.3	0.149	2.7	0.056	2.2

## Sheet: Hoja2
Especie	Trat	Repl	Alt	DAB (mm)	C1	C2	Cob (cm2)	Hojas	Pfaereo	Psaereo	Pfraiz	Psraiz	Vol raíz
Ep	0	1	2	1	3	2	4.7124	4	0.06	0.01	0.04	0.0011	0.1
Ep	0	2	3.5	1	3	4	9.4248	4	0.66	0.013	0.1	0.0017	0.2
Ep	0	3	6	1	4	4.5	14.1372	4	0.15	0.026	0.1	0.0031	0.1
Ep	0	4
Ep	0	5	5	1	5.5	3	12.9591	5	0.22	0.047	0.1	0.0036	0.1
Ep	0	6	3.5	1	3	4	9.4248	3	0.1	0.015	0.09
Ep	0	7	3	1	3.5	3	8.2467	4	0.12	0.019	0.1	0.0031	0.1
Ep	0	8	5	1	6	3.5	16.4934	5	0.18	0.038	0.15	0.0043	0.2
Ep	0	9	3	1	3	2.5	5.8905	3	0.06	0.009	0.08	0.0021	0.1
Ep	0	10
Ep	0	11	3	1	2.5	2.5	4.90875	4	0.05	0.008	0.04	0.0017	0.1
Ep	0	12
Ep	0	13	5	1	5	3.5	13.7445	5	0.12	0.024	0.11	0.0032	0.1
Ep	0	14	5	1	5	6	23.562	5	0.24	0.048	0.15	0.0043	0.1
Ep	0	15
Ep	10	1
Ep	10	2	7	1	7	6.5	35.7357	5	0.29	0.057	0.2	0.0043	0.1
Ep	10	3	4	1	6	3.5	16.4934	4	0.14	0.027	0.11	0.0016	0.1
Ep	10	4	5	1	6	5	23.562	5	0.15	0.031	0.17	0.0034	0.1
Ep	10	5	6	1	6	4	18.8496	5	0.19	0.035	0.17	0.004	0.1
Ep	10	6	4	1	6	6	28.2744	5	0.16	0.033	0.11	0.0025	0.1
Ep	10	7	4	1	6	4	18.8496	5	0.15	0.025	0.4	0.0034	0.1
Ep	10	8	4	1	6	4.5	21.2058	5	0.17	0.031	0.18	0.004	0.1
Ep	10	9	4.5	1	2.5	3	5.8905	3	0.14	0.019	0.19	0.0032	0.1
Ep	10	10	5	1	3	4	9.4248	5	0.17	0.035	0.19	0.0047	0.1
Ep	10	11	6	1	5	3	11.781	5	0.16	0.027	0.17	0.0042	0.1
Ep	10	12	4	1	4	3	9.4248	4	0.11	0.022	0.096	0.0016	0.1
Ep	10	13	5	1	6	4.5	21.2058	5	0.18	0.031	0.09	0.0021	0.1
Ep	10	14	6	1	7	5	27.489	5	0.17	0.03	0.19	0.0047	0.1
Ep	10	15	5	1	7	4.5	24.7401	5	0.26	0.051	0.41	0.0037	0.1
Ep	20	1	5	1	8	4	25.1328	5	0.3	0.062	0.68	0.0108	0.8
Ep	20	2	6	1	8	5	31.416	6	0.38	0.074	0.18	0.0064	0.1
Ep	20	3	5	1	7	4	21.9912	5	0.18	0.036	0.23	0.0036	0.1
Ep	20	4	6.5	1	10	4.5	35.343	5	0.32	0.059	0.39	0.0066	0.6
Ep	20	5	5	1	4.5	3	10.6029	4	0.14	0.02	0.06	0.0015	0.1
Ep	20	6	5.5	1	5.5	4	17.2788	4	0.13	0.023	0.13	0.003	0.4
Ep	20	7	5.5	1	7	3.5	19.2423	5	0.17	0.035	0.11	0.0033	0.2
Ep	20	8	6	1	8	6	37.6992	4	0.19	0.04	0.66	0.0113	0.8
Ep	20	9	6	1	7	4	21.9912	5	0.21	0.039	0.28	0.0055	0.2
Ep	20	10	6	1	7	4	21.9912	5	0.22	0.039	0.28	0.0047	0.2
Ep	20	11
Ep	20	12	6	1	9	5	35.343	6	0.29	0.057	0.45	0.0082	0.1
Ep	20	13	7	1	8	4	25.1328	6	0.3	0.059	0.33	0.0071	0.1
Ep	20	14	7	1	7	5	27.489	5	0.21	0.042	0.19	0.0042	0.1
Ep	20	15	6	1	4	7	21.9912	5	0.2	0.033	0.28	0.0037	0.1
Ep	30	1	7	1	8	5	31.416	5	0.22	0.049	0.33	0.0051	0.1
Ep	30	2	7	1	10	7	54.978	7	0.45	0.111	0.7	0.0101	0.6
Ep	30	3	8	1	7	4	21.9912	6	0.3	0.06	0.5	0.0076	0.1
Ep	30	4	6	1	6	3	14.1372	6	0.2	0.042	0.14	0.0013	0.1
Ep	30	5	5	1	6	4	18.8496	5	0.16	0.029	0.14	0.0038	0.1
Ep	30	6	6	1	6	4	18.8496	5	0.18	0.031	0.33	0.0052	0.1
Ep	30	7	7	1	7	5	27.489	6	0.28	0.052	0.22	0.0049	0.1
Ep	30	8	4	1	4	4	12.5664	5	0.13	0.023	0.09	0.0044	0.1
Ep	30	9	6	1	8	3.5	21.9912	6	0.2	0.038	0.45	0.0049	0.1
Ep	30	10	8.5	1	7	6	32.9868	6	0.35	0.067	0.32	0.0053	0.2
Ep	30	11	8.5	1	7	6	32.9868	6	0.35	0.067	0.32	0.0053	0.2
Ep	30	12	8	1	6	5	23.562	6	0.28	0.059	0.4	0.0064	0.2
Ep	30	13	5	1	8	4.5	28.2744	5	0.25	0.04	0.4	0.0057	0.2
Ep	30	14	7.5	1	7.5	4	23.562	6	0.37	0.072	0.32	0.0061	0.2
Ep	30	15	6.5	1	8	5	31.416	6	0.33	0.06	0.15	0.0046	0.2
Ep	40	1	7.5	1	7.5	4	23.562	5	0.18	0.038	0.1	0.0028	0.2
Ep	40	2	7	1	8	4	25.1328	5	0.22	0.039	0.18	0.0046	0.2
Ep	40	3	6	1	7	4.5	24.7401	6	0.33	0.066	0.4	0.0074	0.2
Ep	40	4	5.5	1	7	6	32.9868	5	0.28	0.048	0.34	0.0059	0.2
Ep	40	5	7	1	5	6.5	25.5255	6	0.4	0.075	0.6	0.0091	0.2
Ep	40	6	8	1	7	7.5	41.2335	6	0.3	0.054	0.27	0.0055	0.2
Ep	40	7	9	1	5	7	27.489	6	0.38	0.075	0.36	0.0071	0.2
Ep	40	8	6	1	6.5	4	20.4204	5	0.2	0.039	0.3	0.0065	0.2
Ep	40	9	3.5	1	5	3	11.781	4	0.14	0.018	0.2	0.0039	0.2
Ep	40	10	5.5	1	4	4	12.5664	4	0.1	0.018	0.04	0.0018	0.2
Ep	40	11	7.5	1	8	4.5	28.2744	5	0.25	0.045	0.17	0.0047	0.2
Ep	40	12	5	1	5	4	15.708	6	0.22	0.043	0.61	0.0076	0.2
Ep	40	13	7	1	8	3.5	21.9912	6	0.29	0.054	0.25	0.0053	0.2
Ep	40	14	6.5	1	7	5	27.489	7	0.32	0.065	0.36	0.0063	0.2
Ep	40	15	7	1	6	4	18.8496	5	0.2	0.039	0.11	0.0023	0.2
Ep	50	1	6	1	6	3	14.1372	6	0.26	0.047	0.16	0.0046	0.2
Ep	50	2	6	1	7	7.5	41.2335	6	0.32	0.059	0.37	0.0064	0.2
Ep	50	3
Ep	50	4	5	1	3	5	11.781	4	0.16	0.023	0.13	0.002	0.2
Ep	50	5	6.5	1	4	6	18.8496	6	0.39	0.074	0.88	0.0076	0.2
Ep	50	6	8	1	8	7	43.9824	7	0.47	0.087	0.63	0.0092	0.2
Ep	50	7	8	1	9	5.5	38.8773	6	0.51	0.104	0.31	0.0079	0.2
Ep	50	8	5.5	1	6	5.5	25.9182	6	0.3	0.065	0.39	0.0055	0.2
Ep	50	9	8	1	9	4.5	31.8087	5	0.77	0.073	0.24	0.0039	0.2
Ep	50	10	7.5	1	9	4.5	31.8087	5	0.3	0.058	0.43	0.0068	0.2
Ep	50	11	7	1	7	8	43.9824	6	0.29	0.058	0.13	0.0034	0.2
Ep	50	12	6	1	8	5	31.416	5	0.36	0.059	0.5	0.006	0.2
Ep	50	13	5	1	5	4	15.708	5	0.11	0.018	0.31	0.0042	0.2
Ep	50	14	7	1	6.5	4.5	22.973	5	0.25	0.05	0.87	0.0104	0.8
Ep	50	15	7.5	1	7	5	27.489	6	0.4	0.068	0.12	0.0068	0.2

## Sheet: Hoja3
Especie	Trat	germinadas	% germinación
Le	0	8	53.33
Le	10	9	60
Le	20	11	73.33
Le	30	13	86.66
Le	40	10	66.66
Le	50	10	66.66
Ep	0	10	66.66
Ep	10	14	93.33
Ep	20	14	93.33
Ep	30	15	100
Ep	40	15	100
Ep	50	14	93.33
